# Supplementary material for: Transcriptional Profiles of Treponema denticola in Response to Environmental Conditions
Source: PLoS One. 2010 Oct 27;5(10):e13655. doi: 10.1371/journal.pone.0013655 (PMC2965109; doi:10.1371/journal.pone.0013655)
Supplement: Table S1 — Combined microarray data set. Average ratio of median for each data point is shown for genes altered by more than 1.8 fold in all conditions. Numbers highlighted in grey indicate downregulation. The overlapping conditions column indicates the number of conditions tested that each gene is altered in. (0.11 MB XLS) [file pone.0013655.s001.xls]

## Sheet: Sheet1
Supplemental Table 1: Complete data set. Average ratio of median for each data point is shown for genes altered by more than 1.8 fold in all conditions. Expression of 574 out of the 2786 genes encoded in the T. denticola genome were observed to be altered in one or more condition. Numbers highlighted in grey indicate downregulation. The overlapping conditions column indicates the number of condit…
Locus	Gene	Protein Name	Heat	Oxygen	Osmotic downshift	Blood	Overlapping conditions	Type
TDE0628	dnaK	chaperone protein DnaK	5.55352	9.66372	3.67476	1.79286	4	Chaperone/Protease
TDE2590		hypothetical protein	4.04101	9.0213	4.2437	3.74123	4	Unknown
TDE2123		ATP-dependent Clp protease adaptor protein ClpS	3.99493	24.0023	4.20536	1.81311	4	Chaperone/Protease
TDE2591		rhodanese-like domain protein	3.77245	6.51071	3.61995	2.49115	4	Other
TDE1754		desulfoferrodoxin/neelaredoxin	3.57153	6.33499	3.21461	1.98571	4	Other
TDE0627	grpE	co-chaperone protein GrpE	3.38483	8.40406	4.31355	2.12642	4	Chaperone/Protease
TDE0449		ferritin, putative	2.97483	8.32102	4.01693	3.42448	4	Other
TDE2372		conserved hypothetical protein	2.97245	3.70923	4.58696	2.56991	4	Unknown
TDE0386		ABC transporter, periplasmic substrate-binding protein	2.09192	8.95783	2.90184	2.59434	4	Transport
TDE1664		conserved domain protein	2.00692	4.59808	2.85049	3.06534	4	Unknown
TDE1663		OmpA family protein	1.98958	5.60603	5.24063	2.53924	4	Other
TDE0351	ldh	L-lactate dehydrogenase	1.86941	1.96668	1.9196	1.79251	4	Other
TDE1618		conserved hypothetical protein	1.82886	11.2525	3.96049	4.31893	4	Unknown
TDE1029		Hsp20/alpha crystallin family protein	9.78818	8.45826	6.67303		3	Chaperone/Protease
TDE2373		precorrin-6Y C5,15-methyltransferase, putative	4.61143	6.04523	3.17147		3	Other
TDE0667	sufB	FeS assembly protein SufB	4.52352	10.629	4.19823		3	Other
TDE1175	groEL	chaperonin, 60 kDa	4.34282	10.1869	4.70846		3	Chaperone/Protease
TDE2124	clpA	ATP-dependent Clp protease, ATP-binding subunit ClpA	4.301	9.42063	2.07565		3	Chaperone/Protease
TDE0709	msrA	methionine-R-sulfoxide reductase	3.91659	6.8022	4.43775		3	Other
TDE1926		membrane protein, putative	3.87349	6.4954	2.13867		3	Other
TDE1051		conserved hypothetical protein	3.62907	8.43177	4.82537		3	Unknown
TDE1103		hypothetical protein	3.15756	4.77696	3.19276		3	Unknown
TDE1028		hypothetical protein	2.92447	16.574	8.67887		3	Unknown
TDE0345	dmcB	methyl-accepting chemotaxis protein DmcB	2.85356	5.10183	5.68333		3	Motility/Chemotaxis
TDE0937		RNA polymerase sigma-70 factor family protein	2.82061	21.8022	13.9772		3	Transcription
TDE0470	ftsH	cell division protein FtsH	2.76275	11.5247	5.28383		3	Chaperone/Protease
TDE0832		hypothetical protein	2.73941	10.3729	1.99407		3	Unknown
TDE1737		hypothetical protein	2.70485	2.29468	2.09044		3	Unknown
TDE0738		conserved hypothetical protein	2.68443	7.11326	5.62563		3	Unknown
TDE2226		ABC transporter, substrate-binding protein, putative	2.65922	2.64673	4.60813		3	Transport
TDE0935		hypothetical protein	2.65225	4.07419		4.8284	3	Unknown
TDE1296		ribosomal subunit interface protein, putative	2.49525	5.6049	1.97854		3	Other
TDE1694		hypothetical protein	2.46491	5.02252	2.46216		3	Unknown
TDE0934	groES	chaperonin, 10 kDa	2.21447	2.19439		3.68055	3	Chaperone/Protease
TDE2300		trypsin domain/PDZ domain protein	2.15016	6.28605		2.57188	3	Chaperone/Protease
TDE1384	cadA	cadmium-translocating P-type ATPase	2.02696	2.2934	1.79111		3	Transport
TDE1052		rubredoxin	2.01516	3.7697	1.94428		3	Other
TDE1693		hypothetical protein	1.87791	4.46349	3.25845		3	Unknown
TDE0468		conserved hypothetical protein	1.80955	2.81232	2.47571		3	Unknown
TDE2350		lipoprotein, putative	1.77811	5.16274	2.06359		3	Other
TDE0160		hypothetical protein	1.76302	6.15216	3.23694		3	Unknown
TDE2223		hypothetical protein	1.75096	3.4213	2.59865		3	Unknown
TDE0843		conserved hypothetical protein	-1.98915		-1.89618	-2.184	3	Unknown
TDE0011		alkyl hydroperoxide reductase/peroxiredoxin		38.582	3.55804	6.53002	3	Other
TDE1382		transcriptional regulator, ArsR family		8.26245	9.27669	-3.10193	3	Transcription
TDE0697		hypothetical protein		6.56011	2.63579	2.12917	3	Unknown
TDE1619		conserved hypothetical protein		5.91221	2.42542	3.28097	3	Unknown
TDE0464		NifU domain protein		5.45565	3.76265	1.92061	3	Other
TDE1799		hypothetical protein		4.23318	1.87817	3.33107	3	Unknown
TDE1383		hypothetical protein		3.72511	3.76916	-2.79298	3	Unknown
TDE1225	troB	zinc ABC transporter, ATP-binding protein		3.63242	3.94598	-1.99784	3	Transport
TDE1226	troA	zinc ABC transporter, periplasmic zinc-binding protein		3.55952	2.26216	-1.945	3	Transport
TDE0681	secD	protein-export membrane protein SecD		-1.75061	-2.06197	-2.57476	3	Transport
TDE0770	rplB	ribosomal protein L2		-1.81875	-1.82909	-3.24963	3	Other
TDE0778	rplX	ribosomal protein L24		-1.83391	-2.06989	-2.52033	3	Other
TDE0769	rplW	ribosomal protein L23		-1.87385	-2.92871	-3.31904	3	Other
TDE2480	htpG	chaperone protein HtpG	4.72523	3.2698			2	Chaperone/Protease
TDE0670	lon	ATP-dependent protease La	4.14481	7.98207			2	Chaperone/Protease
TDE0629	dnaJ	chaperone protein DnaJ	3.82415	2.03977			2	Chaperone/Protease
TDE2327	clpB	ATP-dependent Clp protease, ATP-binding subunit ClpB	3.73845	9.98568			2	Chaperone/Protease
TDE0124		rhomboid family protein	2.93814	2.284			2	Other
TDE1753	galE	UDP-glucose 4-epimerase	2.71102	3.57943			2	Other
TDE0956		conserved hypothetical protein	2.54669	3.30125			2	Unknown
TDE1053		lipoprotein, putative	2.32752	3.46206			2	Other
TDE1896	purH	phosphoribosylaminoimidazolecarboxamide formyltransferase/IMP cyclohydrolase	2.22546	2.4731			2	Other
TDE2374		precorrin-8W decarboxylase, putative	2.20131	1.92008			2	Other
TDE2542		antigen, putative	2.16095			1.93759	2	Other
TDE0154		adenylate/guanylate cyclase catalytic domain protein	2.05946	2.72667			2	Other
TDE1898	secA	preprotein translocase, SecA subunit	2.03786	2.28343			2	Transport
TDE0063		conserved hypothetical protein	2.02332	2.13845			2	Unknown
TDE0955		LemA family protein	2.01472	1.77265			2	Other
TDE0475		ABC transporter, ATP-binding protein	2.00089	2.73944			2	Transport
TDE1925		peptidyl-prolyl cis-trans isomerase, FKBP-type	1.99586	3.49945			2	Other
TDE2503		conserved domain protein	1.99539	3.33328			2	Unknown
TDE2779		hypothetical protein	1.95365	3.92554			2	Unknown
TDE2298		galactokinase, putative	1.93559	2.88578			2	Other
TDE0711		membrane protein, putative	1.93232	2.03946			2	Other
TDE0346	prtB	protease PrtB	1.91452	1.84064			2	Other
TDE2495		conserved domain protein	1.90288	2.59979			2	Unknown
TDE2498		metallo-beta-lactamase family protein	1.88021	1.8852			2	Other
TDE1295		HPr(Ser) kinase/phosphatase, degenerate	1.85093	4.35516			2	Other
TDE1399	lgt	prolipoprotein diacylglyceryl transferase	1.84086		-1.85778		2	Other
TDE1736		ferredoxin, 2(4Fe-4S)	1.81694	2.30109			2	Other
TDE2537		hypothetical protein	1.79955	2.55966			2	Unknown
TDE1294	ptsH	phosphocarrier protein HPr	1.7937	3.71313			2	Other
TDE2284		efflux transporter, RND family, MFP subunit	1.78686	2.00221			2	Transport
TDE0212		conserved hypothetical protein	1.77125			-1.75869	2	Unknown
TDE0277		conserved hypothetical protein	1.7642	1.942			2	Unknown
TDE0743	trxB	thioredoxin-disulfide reductase	1.75711	2.38012			2	Other
TDE0510		hypothetical protein	1.75399		-2.03248		2	Unknown
TDE0842	cfpA	cytoplasmic filament protein A	-1.79224			-2.26812	2	Other
TDE2769	flgD	flagellar hook assembly scaffolding protein	-1.80569			-1.80385	2	Motility/Chemotaxis
TDE0095		hypothetical protein		10.4618	6.94587		2	Unknown
TDE2230		hypothetical protein		6.0001	2.88857		2	Unknown
TDE1798		hypothetical protein		5.93648		3.17184	2	Unknown
TDE1232		conserved domain protein		5.75791	2.53507		2	Unknown
TDE1807		conserved hypothetical protein		4.97469		3.14655	2	Unknown
TDE0257		membrane protein, putative		4.20957	1.85158		2	Other
TDE1510		membrane protein, putative		3.61266	2.87755		2	Other
TDE2432		treponemal membrane protein, putative		3.50735	2.33527		2	Other
TDE0238	trx	thioredoxin, selenocysteine-containing		3.38604		2.37434	2	Other
TDE1806		conserved hypothetical protein		2.9261		2.81883	2	Unknown
TDE0994		hypothetical protein		2.84509	1.95799		2	Unknown
TDE0220		hypothetical protein		2.81993		2.42576	2	Unknown
TDE2535	pyk	pyruvate kinase		2.7225	2.00229		2	Other
TDE1222		iron-dependent transcriptional regulator		2.69815	2.21396		2	Transcription
TDE2085		amino acid kinase family protein		2.69761	1.77193		2	Other
TDE2567		hypothetical protein		2.59652	2.21989		2	Unknown
TDE2778		PspC domain protein		2.57453	1.81013		2	Other
TDE1573		DNA-damage-inducible protein J, putative		2.54799	2.20202		2	Other
TDE1795		funZ protein, putative		2.51567		2.04797	2	Other
TDE1832		conserved hypothetical protein		2.43918		1.79982	2	Unknown
TDE1223	troD	zinc ABC transporter, permease protein		2.40592	2.56434		2	Transport
TDE1192		hypothetical protein		2.39575	3.53055		2	Unknown
TDE2119	grdB-2	glycine reductase complex selenoprotein GrdB2		2.29737		-2.89269	2	Other
TDE1041	pnp	polyribonucleotide nucleotidyltransferase		2.25206		-2.04296	2	Other
TDE1489		hypothetical protein		2.16605	3.20987		2	Unknown
TDE0744	trxA	thioredoxin		2.1397	2.38804		2	Other
TDE1690		hypothetical protein		2.12333	2.0834		2	Unknown
TDE0467		hypothetical protein		2.11074		2.53678	2	Unknown
TDE1972		hypothetical protein		2.10702	2.02112		2	Unknown
TDE2626		ABC transporter, ATP-binding/permease protein		2.07293	2.89132		2	Transport
TDE0108		hypothetical protein		2.0377	1.93286		2	Unknown
TDE0640		methyl-accepting chemotaxis protein		2.02705	2.60023		2	Motility/Chemotaxis
TDE1647		DNA-binding protein		2.00824	1.92848		2	Transcription
TDE1367		glyoxalase family protein		1.87206	3.14445		2	Other
TDE0170		nuclease SbcCD, D subunit, putative		1.84778		2.02003	2	Other
TDE0816		peptidase, M20/M25/M40 family		1.83731	2.70103		2	Other
TDE2131		cobalamin biosynthesis protein CbiM, putative		-1.76772		-1.81987	2	Other
TDE2080		cytidylate kinase/ribosomal protein S1		-1.81361	-2.27325		2	Other
TDE1274		oligopeptide/dipeptide ABC transporter, permease protein		-1.85882	-1.9553		2	Transport
TDE0040		AMP-binding protein		-1.92236		-1.94582	2	Other
TDE1270		conserved hypothetical protein		-1.96086	-1.86407		2	Unknown
TDE0984		oligopeptide/dipeptide ABC transporter, permease protein, putative		-2.08878	-1.79917		2	Transport
TDE0942		long-chain-fatty-acid--CoA ligase, putative		-2.96052		-1.80236	2	Other
TDE2227		membrane protein, putative			2.86	1.76907	2	Other
TDE0140		ISTde2, transposase			2.79236	3.89478	2	Other
TDE0933	ackA	acetate kinase			-1.76616	-2.11348	2	Other
TDE0408		oxidoreductase, NAD-binding			-1.78793	-1.78879	2	Other
TDE1866		hypothetical protein			-1.80714	2.01728	2	Unknown
TDE1189		NAD(P) transhydrogenase, alpha subunit, authentic frameshift			-1.80837	-2.96666	2	Other
TDE0771	rpsS	ribosomal protein S19			-1.82757	-3.81915	2	Other
TDE0780	rpsN	ribosomal protein S14			-1.83393	-3.1061	2	Other
TDE0782	rplF	ribosomal protein L6			-1.84036	-3.88022	2	Other
TDE2638		hypothetical protein			-1.86158	-2.77321	2	Unknown
TDE1426		aminotransferase, DegT/DnrJ/EryC1/StrS family			-1.88291	-1.88525	2	Other
TDE0680	secF	protein-export membrane protein SecF			-1.8969	-1.8691	2	Transport
TDE2446		malate dehydrogenase			-1.91035	-2.04041	2	Other
TDE1625	gcvP1	glycine cleavage system P protein, subunit 1			-1.91491	-2.19902	2	Other
TDE1070		oligopeptide/dipeptide ABC transporter, permease protein			-1.95952	-2.2656	2	Transport
TDE0772	rplV	ribosomal protein L22			-1.97636	-4.01386	2	Other
TDE1012		tex protein, putative			-1.98382	-1.86719	2	Other
TDE0784	rpsE	ribosomal protein S5			-1.98791	-3.89769	2	Other
TDE0776	rpsQ	ribosomal protein S17			-2.03926	-3.61886	2	Other
TDE0068		peptidase, M20/M25/M40 family			-2.04009	-1.86426	2	Other
TDE0844		pyruvate phosphate dikinase, putative			-2.05345	-2.58856	2	Other
TDE0773	rpsC	ribosomal protein S3			-2.08189	-3.76354	2	Other
TDE1259		amino acid carrier family protein			-2.15447	-2.03147	2	Other
TDE0767	rplC	ribosomal protein L3			-2.16866	-3.22442	2	Other
TDE0777	rplN	ribosomal protein L14			-2.17609	-3.31428	2	Other
TDE1624	gcvP2	glycine cleavage system P protein, subunit 2			-2.20124	-2.69316	2	Other
TDE0766	rpsJ	ribosomal protein S10			-2.60736	-2.72189	2	Other
TDE0768	rplD	ribosomal protein L4			-2.90511	-3.12353	2	Other
TDE2703		conserved hypothetical protein	4.00181				1	Unknown
TDE0196		hypothetical protein	3.16596				1	Unknown
TDE1277		Fe-hydrogenase large subunit family protein	2.20221				1	Other
TDE2625		ABC transporter, ATP-binding/permease protein	2.11197				1	Transport
TDE0116		membrane protein, putative	2.09487				1	Other
TDE0630		sigma factor regulatory protein, putative	2.05218				1	Transcription
TDE2586		DNA polymerase III, gamma and tau subunits, putative	2.02784				1	Other
TDE0135		pyridine nucleotide-disulphide oxidoreductase family protein	2.0084				1	Other
TDE2018		lipoprotein, putative	1.99838				1	Other
TDE0226		hypothetical protein	1.96606				1	Unknown
TDE2710		MATE efflux family protein	1.9576				1	Other
TDE0435		ATP-dependent DNA helicase, RecQ family	1.956				1	Other
TDE0982		dihydroorotate dehydrogenase/oxidoreductase, FAD-binding	1.92584				1	Other
TDE1706	cinA	competence/damage-inducible protein CinA	1.9142				1	Other
TDE1506	sdhA	L-serine dehydratase, iron-sulfur-dependent, alpha subunit	1.91276				1	Other
TDE1201		cell cycle protein, FtsW/RodA/SpoVE family	1.90108				1	Other
TDE1735		hypothetical protein	1.89793				1	Unknown
TDE0128		HAMP domain/GGDEF domain/EAL domain protein	1.89695				1	Other
TDE1183		ABC transporter, ATP-binding protein	1.88821				1	Transport
TDE1279	purL	phosphoribosylformylglycinamidine synthase II	1.87723				1	Other
TDE1667		eIF-2B alpha/beta/delta-related uncharacterized protein	1.87263				1	Other
TDE2731		TIM-barrel protein, putative, NifR3 family	1.87144				1	Other
TDE2176		site-specific recombinase, putative	1.85187				1	Other
TDE2708		hypothetical protein	1.84217				1	Unknown
TDE1267	purD	phosphoribosylamine--glycine ligase	1.836				1	Other
TDE0089		transglutaminase-like domain protein	1.81998				1	Other
TDE1309		modulator of DNA gyrase family protein	1.8186				1	Other
TDE1745		conserved hypothetical protein	1.79194				1	Unknown
TDE0699		hypothetical protein	1.77658				1	Unknown
TDE1582	glgA	glycogen synthase	1.77292				1	Other
TDE2167		pyridine nucleotide-disulphide oxidoreductase family protein	1.77285				1	Other
TDE0979		penicillin binding protein	1.77048				1	Other
TDE2365		high-affinity branched-chain amino acid ABC transporter, permease protein	1.76946				1	Transport
TDE2068		antigen, putative	1.76691				1	Other
TDE0276		HD domain protein	1.7642				1	Other
TDE1307		hypothetical protein	1.76204				1	Unknown
TDE1629	lpdA	dihydrolipoamide dehydrogenase	-1.75346				1	Other
TDE1190		hypothetical protein	-1.76337				1	Unknown
TDE1018		conserved hypothetical protein	-1.96535				1	Unknown
TDE0300		cytosol aminopeptidase family protein		3.91546			1	Other
TDE1966	htrA-1	trypsin domain/PDZ domain protein		3.69941			1	Chaperone/Protease
TDE0123		conserved hypothetical protein		3.6508			1	Unknown
TDE0012		carbon starvation protein CstA, putative		3.41842			1	Other
TDE2536		conserved hypothetical protein		3.34103			1	Unknown
TDE0332		transcriptional regulator, TetR family		3.16993			1	Transcription
TDE1125		TPR domain protein		3.07895			1	Other
TDE1860		conserved hypothetical protein		3.05715			1	Unknown
TDE2388	clpP-2	ATP-dependent Clp protease, proteolytic subunit ClpP		2.98202			1	Chaperone/Protease
TDE0264		ribbon-helix-helix protein, CopG family		2.88186			1	Transcription
TDE0163		flavodoxin		2.82521			1	Other
TDE2780		hypothetical protein		2.81377			1	Unknown
TDE0302		conserved hypothetical protein		2.7311			1	Unknown
TDE1897	purN	phosphoribosylglycinamide formyltransferase		2.67293			1	Other
TDE0666	sufC	FeS assembly ATPase SufC		2.65676			1	Other
TDE2072		conserved hypothetical protein		2.63844			1	Unknown
TDE0236		PIN domain protein		2.6143			1	Other
TDE0303		conserved hypothetical protein		2.58599			1	Unknown
TDE0359		ABC transporter, ATP-binding/permease protein		2.51082			1	Transport
TDE0585		hypothetical protein		2.51075			1	Unknown
TDE2705		ISTde3, transposase		2.49575			1	Other
TDE1108		conserved hypothetical protein		2.4909			1	Unknown
TDE0062		PTS system, IIA component		2.47078			1	Other
TDE2650		transcriptional regulator, putative		2.45838			1	Transcription
TDE0700		hypothetical protein		2.43377			1	Unknown
TDE0879		hypothetical protein		2.41999			1	Unknown
TDE1666		hypothetical protein		2.40577			1	Unknown
TDE0833		lipoprotein, putative		2.37			1	Other
TDE1224	troC	zinc ABC transporter, permease protein		2.34129			1	Transport
TDE0237		HDIG domain protein		2.33787			1	Other
TDE0924		ABC transporter, ATP-binding/permease protein		2.32408			1	Transport
TDE1805		radical SAM domain protein		2.32233			1	Other
TDE2270		methyl-accepting chemotaxis protein		2.31595			1	Motility/Chemotaxis
TDE1537		polyprenyl synthetase family protein		2.29111			1	Other
TDE0734		conserved hypothetical protein, degenerate		2.27519			1	Unknown
TDE1630		hypothetical protein		2.26663			1	Unknown
TDE1670		transcriptional regulator, MarR family		2.26147			1	Transcription
TDE0586		membrane protein, putative		2.24758			1	Other
TDE0186		hypothetical protein		2.2397			1	Unknown
TDE2433		treponemal membrane protein, putative		2.22649			1	Other
TDE2073		TPR domain protein		2.22125			1	Other
TDE1725		conserved domain protein		2.20945			1	Unknown
TDE0144		thiamine ABC transporter, permease protein		2.18026			1	Transport
TDE1304		hypothetical protein		2.1706			1	Unknown
TDE0362		bacterial Ig-like domain protein		2.16488			1	Other
TDE2083		anti-anti-sigma factor		2.14656			1	Transcription
TDE0008		copper-translocating P-type ATPase		2.12748			1	Other
TDE2278		hypothetical protein		2.10396			1	Unknown
TDE1712	flaA	flagellar filament outer layer protein		2.0453			1	Motility/Chemotaxis
TDE1090	thrS	threonyl-tRNA synthetase		2.03354			1	Other
TDE0996		conserved hypothetical protein		2.02973			1	Unknown
TDE2673		hypothetical protein		2.0292			1	Unknown
TDE2549		methyl-accepting chemotaxis protein		2.02382			1	Motility/Chemotaxis
TDE1511		pathogen-specific surface antigen, putative		2.02081			1	Other
TDE1045		conserved hypothetical protein		2.02038			1	Unknown
TDE0957		glycerophosphoryl diester phosphodiesterase family protein		2.01412			1	Other
TDE2496		methyl-accepting chemotaxis protein		2.01409			1	Motility/Chemotaxis
TDE1354		hypothetical protein		2.00355			1	Unknown
TDE1724		hypothetical protein		2.0004			1	Unknown
TDE2086		DnaJ domain protein		1.99588			1	Chaperone/Protease
TDE0587		conserved domain protein		1.96669			1	Unknown
TDE1654		ATP-dependent helicase HrpA, putative		1.96094			1	Other
TDE0214		conserved hypothetical protein		1.93524			1	Unknown
TDE0663		conserved hypothetical protein		1.92831			1	Unknown
TDE1396		hypothetical protein		1.92372			1	Unknown
TDE2056		outer membrane hemin-binding protein A		1.92016			1	Other
TDE1186		hypothetical protein		1.906			1	Unknown
TDE2666		hydrolase, carbon-nitrogen family		1.89679			1	Other
TDE1536		TPR domain protein		1.89305			1	Other
TDE0127		DNA-binding protein		1.89153			1	Transcription
TDE1855		hypothetical protein		1.88816			1	Unknown
TDE0164		conserved hypothetical protein		1.88781			1	Unknown
TDE1816		conserved domain protein		1.86189			1	Unknown
TDE0923		ABC transporter, ATP-binding/permease protein		1.85958			1	Transport
TDE2057		hypothetical protein		1.85879			1	Unknown
TDE2349		conserved hypothetical protein		1.8575			1	Unknown
TDE1645	def	peptide deformylase		1.8559			1	Other
TDE2511		ABC transporter, ATP-binding/permease protein		1.85073			1	Transport
TDE2497		hypothetical protein		1.84491			1	Unknown
TDE0448	deoC	deoxyribose-phosphate aldolase		1.83726			1	Other
TDE0235		hypothetical protein		1.82959			1	Unknown
TDE0465		PIN domain protein		1.82598			1	Other
TDE2214		conserved hypothetical protein		1.82537			1	Unknown
TDE1124		hypothetical protein		1.82395			1	Unknown
TDE1166		hypothetical protein		1.81276			1	Unknown
TDE1473		flagellin FlaG, putative		1.80164			1	Motility/Chemotaxis
TDE0878		conserved hypothetical protein		1.79393			1	Unknown
TDE1507	sdhB	L-serine dehydratase, iron-sulfur-dependent, beta subunit		1.79224			1	Other
TDE1477		flagellar filament core protein		1.78362			1	Motility/Chemotaxis
TDE2324		DNA-binding response regulator		1.77465			1	Transcription
TDE1685		GGDEF domain protein		1.77033			1	Other
TDE1804		hypothetical protein		1.76694			1	Unknown
TDE2058		conserved hypothetical protein		1.75541			1	Unknown
TDE2485		conserved hypothetical protein		1.75253			1	Unknown
TDE0845		conserved hypothetical protein TIGR00266		-1.81172			1	Unknown
TDE1073		oligopeptide/dipeptide ABC transporter, permease protein		-1.86845			1	Transport
TDE1733	map	methionine aminopeptidase, type I		-1.9398			1	Other
TDE2130		hypothetical protein		-2.05685			1	Unknown
TDE1498		conserved hypothetical protein			3.19603		1	Unknown
TDE2471		membrane protein, putative			3.11853		1	Other
TDE1854		nucleotidyltransferase family protein			3.00778		1	Other
TDE2006		membrane protein, putative			2.91781		1	Other
TDE1875		hypothetical protein			2.54385		1	Unknown
TDE0213		TPR domain protein			2.53074		1	Other
TDE0171		nuclease SbcCD, C subunit, putative			2.51121		1	Other
TDE2113		membrane protein, putative			2.49415		1	Other
TDE0337	nagB	glucosamine-6-phosphate isomerase			2.48426		1	Other
TDE2383	cobS	cobalamin 5'-phosphate synthase			2.48326		1	Other
TDE0521		carboxylesterase family protein			2.31021		1	Other
TDE0527		hypothetical protein			2.29704		1	Unknown
TDE1233		hypothetical protein			2.29036		1	Unknown
TDE1971		DNA polymerase III domain protein			2.25987		1	Other
TDE0922		ABC transporter, ATP-binding/permease protein			2.25776		1	Transport
TDE1148		hypothetical protein			2.19227		1	Unknown
TDE0122		dihydrouridine synthase, putative			2.16646		1	Other
TDE2469		hexokinase family protein			2.12688		1	Other
TDE0829		aspartyl aminopeptidase, putative			2.11542		1	Other
TDE1790		hypothetical protein			2.07202		1	Unknown
TDE0243		ABC transporter, ATP-binding protein			2.06323		1	Transport
TDE2716		HAD-superfamily hydrolase, subfamily IA			2.03389		1	Other
TDE2527		conserved hypothetical protein			2.01789		1	Unknown
TDE2015		lipoprotein, putative			2.01182		1	Other
TDE1436		inner membrane protein			1.99738		1	Other
TDE1453		alpha-galactosidase			1.99067		1	Other
TDE1746		conserved hypothetical protein			1.97668		1	Unknown
TDE1548		conserved hypothetical protein TIGR00103			1.97605		1	Unknown
TDE0668	sufD	FeS assembly protein SufD			1.97081		1	Other
TDE1608		conserved hypothetical protein			1.96272		1	Unknown
TDE0067		cyclic nucleotide-binding protein			1.95204		1	Other
TDE2379		membrane protein, putative			1.90622		1	Other
TDE2375		conserved hypothetical protein			1.90234		1	Unknown
TDE1355		hypothetical protein			1.89728		1	Unknown
TDE2580		GGDEF domain protein			1.89302		1	Other
TDE2305		conserved hypothetical protein			1.88744		1	Unknown
TDE2464		hypothetical protein			1.88409		1	Unknown
TDE1180		iron compound ABC transporter, periplasmic iron compound-binding protein			1.84835		1	Transport
TDE1751	rplU	ribosomal protein L21			1.83401		1	Other
TDE1707		conserved hypothetical protein			1.81956		1	Unknown
TDE1958		surface protein, putative			1.81921		1	Other
TDE1997		hypothetical protein			1.8164		1	Unknown
TDE1562		hypothetical protein			1.8135		1	Unknown
TDE2487		acetyltransferase, GNAT family			1.80575		1	Other
TDE0430		TPR domain protein			1.78675		1	Other
TDE1025	rpmF	ribosomal protein L32			1.77208		1	Other
TDE2582		GGDEF domain protein			1.76281		1	Other
TDE2032		hypothetical protein			1.76094		1	Unknown
TDE0045		ABC transporter, ATP-binding protein			1.75609		1	Transport
TDE2127		vapC protein, putative			1.75106		1	Other
TDE2514		serine/threonine protein phosphatase family protein			-1.75078		1	Other
TDE2415		hypothetical protein			-1.75126		1	Unknown
TDE1676	rpsR	ribosomal protein S18			-1.75456		1	Other
TDE0070		RNA polymerase sigma-70 factor, region 2 family			-1.75715		1	Transcription
TDE0974		hypothetical protein			-1.75779		1	Unknown
TDE0954		branched-chain amino acid ABC transporter, permease protein			-1.7594		1	Transport
TDE1516		ABC transporter, ATP-binding protein, putative			-1.76085		1	Transport
TDE1191		hypothetical protein			-1.76087		1	Unknown
TDE0853	rpsI	ribosomal protein S9			-1.76241		1	Other
TDE2094		hypothetical protein			-1.76488		1	Unknown
TDE0322		regulatory protein, P-II family			-1.76819		1	Other
TDE0042	pta	phosphate acetyltransferase			-1.77647		1	Other
TDE1143		hypothetical protein			-1.78253		1	Unknown
TDE1346		RNA polymerase sigma-70 factor family protein			-1.78295		1	Transcription
TDE1744		chromate transport protein			-1.79018		1	Other
TDE0139		hypothetical protein			-1.7991		1	Unknown
TDE2649		ABC transporter, ATP-binding protein			-1.79964		1	Transport
TDE1563		hypothetical protein			-1.80422		1	Unknown
TDE2182		conserved domain protein			-1.80515		1	Unknown
TDE1892		hypothetical protein			-1.80515		1	Unknown
TDE2491		DNA polymerase domain protein			-1.80735		1	Other
TDE2029		hydrolase, TatD family			-1.81087		1	Other
TDE2140	ptrB	protease II			-1.81259		1	Other
TDE1350	mreC	rod shape-determining protein MreC			-1.83722		1	Other
TDE1879		ABC transporter, ATP-binding protein, authentic frameshift			-1.84759		1	Transport
TDE2499		conserved hypothetical protein			-1.85532		1	Unknown
TDE2450		ankyrin repeat protein			-1.8555		1	Other
TDE0931		MATE efflux family protein			-1.85588		1	Other
TDE2639	pepF	oligoendopeptidase F			-1.85887		1	Other
TDE2188		hypothetical protein			-1.85943		1	Unknown
TDE1626	gcvH	glycine cleavage system H protein			-1.87019		1	Other
TDE2598		conserved hypothetical protein			-1.87193		1	Unknown
TDE2161		acetyltransferase, GNAT family			-1.87274		1	Other
TDE0245		ABC transporter, ATP-binding/permease protein			-1.87329		1	Transport
TDE1589	cheW-2	purine-binding chemotaxis protein			-1.89116		1	Motility/Chemotaxis
TDE0227		adenine-specific DNA modification methyltransferase			-1.89272		1	Other
TDE1917		cytidylyltransferase domain protein			-1.89366		1	Other
TDE1205	xerD	integrase/recombinase XerD			-1.89778		1	Other
TDE1586		conserved hypothetical protein			-1.91607		1	Unknown
TDE1995		magnesium chelatase family protein			-1.9188		1	Other
TDE0826		conserved hypothetical protein			-1.91908		1	Unknown
TDE1048	rpsG	ribosomal protein S7			-1.92463		1	Other
TDE2150		hypothetical protein			-1.92734		1	Unknown
TDE2508		hypothetical protein			-1.93179		1	Unknown
TDE0273		ABC transporter, ATP-binding/permease protein			-1.93543		1	Transport
TDE0274		ABC transporter, ATP-binding/permease protein			-1.93648		1	Transport
TDE2187		ParB-like nuclease domain protein			-1.96175		1	Other
TDE0347	dmcA	methyl-accepting chemotaxis protein DmcA			-1.9695		1	Motility/Chemotaxis
TDE0355		conserved hypothetical protein			-1.97922		1	Unknown
TDE1049	fusA-2	translation elongation factor G			-1.9875		1	Other
TDE1653		ABC transporter, ATP-binding protein, authentic frameshift			-1.99741		1	Transport
TDE2346	tsf	translation elongation factor Ts			-2.01023		1	Other
TDE2699		antigen, putative			-2.02024		1	Other
TDE0731		hypothetical protein			-2.02734		1	Unknown
TDE0429		hypothetical protein			-2.05632		1	Unknown
TDE1877		conserved hypothetical protein TIGR00046			-2.06723		1	Unknown
TDE1345	dnaG	DNA primase			-2.09208		1	Other
TDE0578		hypothetical protein			-2.09449		1	Unknown
TDE1171		conserved hypothetical protein			-2.17819		1	Unknown
TDE1043		membrane protein, putative			-2.47507		1	Other
TDE0606		ParB family protein			-2.61044		1	Other
TDE2701		hypothetical protein				3.01926	1	Unknown
TDE0660		transcriptional regulator, putative				2.55646	1	Transcription
TDE1831		hypothetical protein				2.44995	1	Unknown
TDE1046		conserved hypothetical protein				2.30551	1	Unknown
TDE1150		hypothetical protein				2.25281	1	Unknown
TDE0267		HAM1 protein				2.24298	1	Other
TDE1358		hypothetical protein				2.17014	1	Unknown
TDE2016		hypothetical protein				2.1325	1	Unknown
TDE0357		conserved hypothetical protein				2.12583	1	Unknown
TDE0329		CRISPR-associated protein Cas2				2.12253	1	Other
TDE0551		hypothetical protein				2.10837	1	Unknown
TDE0219		conserved hypothetical protein				2.09985	1	Unknown
TDE1099		acetyltransferase, GNAT family				2.09343	1	Other
TDE2330		hypothetical protein				2.08659	1	Unknown
TDE1601		transcriptional regulator, TetR family				2.08469	1	Transcription
TDE0373		ABC transporter, ATP-binding/permease protein				2.07418	1	Transport
TDE2312		hypothetical protein				2.05703	1	Unknown
TDE0673		membrane protein, putative				2.04065	1	Other
TDE2115		HAMP domain protein				2.03715	1	Other
TDE2532		PIN domain protein				2.0212	1	Other
TDE2448		hypothetical protein				2.01636	1	Unknown
TDE2063	feoB	ferrous iron transport protein B				2.00259	1	Transport
TDE2059		hypothetical protein				1.99249	1	Unknown
TDE0505		conserved hypothetical protein				1.98634	1	Unknown
TDE0263		spermidine N1-acetyltransferase, putative				1.98197	1	Other
TDE1785		hypothetical protein				1.98067	1	Unknown
TDE2592		DbpA RNA binding domain protein				1.97366	1	Other
TDE0331		hypothetical protein				1.96846	1	Unknown
TDE1935		hypothetical protein				1.9376	1	Unknown
TDE1228		pentapeptide repeat family protein				1.91416	1	Other
TDE2733		hypothetical protein				1.8982	1	Unknown
TDE0377		hypothetical protein				1.89701	1	Unknown
TDE1692		hypothetical protein				1.89621	1	Unknown
TDE1142		phage minor structural protein, putative				1.88848	1	Other
TDE2774		hypothetical protein				1.88322	1	Unknown
TDE0262		hypothetical protein				1.88221	1	Unknown
TDE1504	rpmE	ribosomal protein L31				1.86599	1	Other
TDE0242		membrane protein, putative				1.86595	1	Other
TDE0600		hypothetical protein				1.8642	1	Unknown
TDE0810		hypothetical protein				1.86038	1	Unknown
TDE1184		hypothetical protein				1.85147	1	Unknown
TDE1721		radical SAM domain protein				1.84247	1	Other
TDE1100		acetyltransferase, GNAT family				1.8415	1	Other
TDE0413		lipoprotein, putative				1.83281	1	Other
TDE0839		rhodanese-like domain protein				1.82945	1	Other
TDE2652		membrane protein, putative				1.82516	1	Other
TDE0379		hypothetical protein				1.82228	1	Unknown
TDE2680		conserved hypothetical protein				1.82208	1	Unknown
TDE2345	frr	ribosome recycling factor				1.81938	1	Other
TDE0441		hypothetical protein				1.81157	1	Unknown
TDE2267		HRDC domain protein				1.81104	1	Other
TDE2516		hypothetical protein				1.80976	1	Unknown
TDE1634		conserved hypothetical protein				1.80528	1	Unknown
TDE1902		hypothetical protein				1.80398	1	Unknown
TDE0265		conserved hypothetical protein, authentic frameshift				1.79723	1	Unknown
TDE1249		hypothetical protein				1.79315	1	Unknown
TDE0082		transcriptional regulator, MerR family				1.78824	1	Transcription
TDE1821		hypothetical protein				1.77369	1	Unknown
TDE1651		BioY family protein				1.77289	1	Other
TDE1421		hypothetical protein				1.77252	1	Unknown
TDE2521		hypothetical protein				1.76758	1	Unknown
TDE0383		hypothetical protein				1.76679	1	Unknown
TDE1554		hypothetical protein				1.76574	1	Unknown
TDE0917		hypothetical protein				1.76026	1	Unknown
TDE1257		conserved hypothetical protein				1.75968	1	Unknown
TDE0797		acylphosphatase				1.7569	1	Other
TDE0655		response regulator				1.75582	1	Other
TDE0394		oligopeptide/dipeptide ABC transporter, permease protein				1.75427	1	Transport
TDE2287		peptidyl-prolyl cis-trans isomerase, FKBP-type				-1.7529	1	Other
TDE2467		conserved domain protein				-1.75333	1	Unknown
TDE0013	folD	methylenetetrahydrofolate dehydrogenase/methenyltetrahydrofolate cyclohydrolase				-1.75382	1	Other
TDE1069		oligopeptide/dipeptide ABC transporter, permease protein				-1.75888	1	Transport
TDE0046		formiminotransferase-cyclodeaminase family protein				-1.75964	1	Other
TDE2325		conserved hypothetical protein				-1.76327	1	Unknown
TDE0682	yajC	preprotein translocase, YajC subunit				-1.76581	1	Transport
TDE0342	mviN	integral membrane protein MviN				-1.76664	1	Other
TDE0705		SPFH domain/Band 7 family protein				-1.7683	1	Other
TDE2766	motA	motility protein A				-1.76843	1	Motility/Chemotaxis
TDE2738		oligoendopeptidase F, putative				-1.77073	1	Other
TDE1555		hypothetical protein				-1.77704	1	Unknown
TDE0019	fhs	formate--tetrahydrofolate ligase				-1.78261	1	Other
TDE1496		chromosome partition protein SmC, putative				-1.78358	1	Other
TDE1243	tlyC	hemolysin C				-1.78404	1	Other
TDE0693	thiD	phosphomethylpyrimidine kinase				-1.78739	1	Other
TDE2211		hypothetical protein				-1.79186	1	Unknown
TDE1406		hypothetical protein				-1.79413	1	Unknown
TDE1683	atpA	V-type ATPase, A subunit				-1.80095	1	Other
TDE1331	nrdD	anaerobic ribonucleoside-triphosphate reductase				-1.80519	1	Other
TDE2221		conserved hypothetical protein				-1.81545	1	Unknown
TDE2001		oligoendopeptidase F, putative				-1.81876	1	Other
TDE0405		major outer sheath protein				-1.82895	1	Pathogenesis
TDE0637		oligopeptide/dipeptide ABC transporter, ATP-binding protein				-1.83696	1	Transport
TDE1050		hypothetical protein				-1.87231	1	Unknown
TDE2441		hypothetical protein				-1.87556	1	Unknown
TDE1286		TPR domain protein				-1.8898	1	Other
TDE0284		membrane protein, putative				-1.89079	1	Other
TDE0792	rplQ	ribosomal protein L17				-1.90369	1	Other
TDE0761	prcA	protease complex-associated polypeptide				-1.91707	1	Pathogenesis
TDE0530		hypothetical protein				-1.93068	1	Unknown
TDE2245		topoisomerase IV, B subunit, putative				-1.93119	1	Other
TDE2765	motB	flagellar motor rotation protein B				-1.9419	1	Motility/Chemotaxis
TDE0652		membrane protein, putative				-1.94312	1	Other
TDE1535		conserved hypothetical protein				-1.95537	1	Unknown
TDE2420		DNA-directed RNA polymerase, beta' subunit, putative				-1.96556	1	Transcription
TDE0835	nqrD	Na(+)-translocating NADH-quinone reductase, D subunit				-1.98333	1	Other
TDE0232		appr-1-p processing enzyme domain protein				-1.98796	1	Other
TDE1181		methyltransferase domain protein				-2.01237	1	Other
TDE1460		conserved domain protein				-2.01637	1	Unknown
TDE0758		iron compound ABC transporter, periplasmic iron compound-binding protein, putative				-2.01837	1	Transport
TDE1185		lipoprotein, putative				-2.02047	1	Other
TDE0997	gdhA	glutamate dehydrogenase				-2.02404	1	Other
TDE0929	argF	ornithine carbamoyltransferase				-2.02508	1	Other
TDE0563		conserved hypothetical protein				-2.03084	1	Unknown
TDE1302		hemerythrin family protein				-2.03763	1	Other
TDE2040	lolD	lipoprotein releasing system, ATP-binding protein				-2.04199	1	Other
TDE2069		endoribonuclease L-PSP, putative				-2.06289	1	Other
TDE0786	rplO	ribosomal protein L15				-2.06746	1	Other
TDE2133		cobalt transport protein, putative				-2.06826	1	Other
TDE1068		oligopeptide/dipeptide ABC transporter, ATP-binding protein				-2.08583	1	Transport
TDE0791	rpoA	DNA-directed RNA polymerase, alpha subunit				-2.09089	1	Transcription
TDE2423	rplJ	ribosomal protein L10				-2.09904	1	Other
TDE2425	rplK	ribosomal protein L11				-2.10119	1	Other
TDE2217	mglB	galactose/glucose-binding lipoprotein				-2.10905	1	Other
TDE2352	flgK	flagellar hook-associated protein FlgK				-2.12976	1	Motility/Chemotaxis
TDE1953		transcriptional regulator, TetR family				-2.13238	1	Transcription
TDE2355	csrA	carbon storage regulator				-2.13829	1	Other
TDE2668	glyA	serine hydroxymethyltransferase				-2.14268	1	Other
TDE0240	grdC	glycine reductase complex protein GrdC				-2.1698	1	Other
TDE2406		TldD/PmbA family protein				-2.17036	1	Other
TDE2768	flgE	flagellar hook protein FlgE				-2.19626	1	Motility/Chemotaxis
TDE0836	nqrC	Na(+)-translocating NADH-quinone reductase, C subunit				-2.20059	1	Other
TDE0051		alcohol dehydrogenase, iron-containing				-2.21484	1	Other
TDE2353		flagellar hook-associated protein 3				-2.23692	1	Motility/Chemotaxis
TDE2401		conserved hypothetical protein				-2.23769	1	Unknown
TDE1627	gcvT	glycine cleavage system T protein				-2.27574	1	Other
TDE2424	rplA	ribosomal protein L1				-2.34475	1	Other
TDE0651	ppa	pyrophosphatase, proton-translocating, authentic frameshift				-2.35511	1	Other
TDE2233		iron compound ABC transporter, permease protein, putative				-2.35739	1	Transport
TDE0535		ABC transporter, ATP-binding protein				-2.38463	1	Transport
TDE2234		iron compound ABC transporter, periplasmic iron compound-binding protein, putative				-2.40006	1	Transport
TDE2343	cdsA	phosphatidate cytidylyltransferase				-2.42267	1	Other
TDE1118	tpl	tyrosine phenol-lyase				-2.46405	1	Other
TDE0762	prtP	serine protease, dentilisin, authentic frameshift				-2.50911	1	Pathogenesis
TDE0100		conserved hypothetical protein				-2.51171	1	Unknown
TDE2236	glmE	methylaspartate mutase, E subunit				-2.52919	1	Other
TDE0986		oligopeptide/dipeptide ABC transporter, ATP-binding protein				-2.59792	1	Transport
TDE0898		membrane protein, putative				-2.64298	1	Other
TDE2120	grdE-2	glycine reductase complex proprotein GrdE2				-2.70886	1	Other
TDE2235		methylaspartate ammonia-lyase				-2.7484	1	Other
TDE0789	rpsM	ribosomal protein S13				-2.82272	1	Other
TDE0790	rpsK	ribosomal protein S11				-2.83078	1	Other
TDE0779	rplE	ribosomal protein L5				-2.92256	1	Other
TDE0985		oligopeptide/dipeptide ABC transporter, periplasmic peptide-binding protein, putative				-2.98023	1	Transport
TDE0774	rplP	ribosomal protein L16				-3.01445	1	Other
TDE1072		lipoprotein, putative				-3.07145	1	Other
TDE2676		threonine synthase, putative				-3.14892	1	Other
TDE0765	tuf	translation elongation factor Tu				-3.22039	1	Other
TDE0775	rpmC	ribosomal protein L29				-3.27096	1	Other
TDE0785	rpmD	ribosomal protein L30				-3.42763	1	Other
TDE0788	rpmJ	ribosomal protein L36				-3.43488	1	Other
TDE0781	rpsH	ribosomal protein S8				-3.72617	1	Other
TDE0783	rplR	ribosomal protein L18				-3.82107	1	Other
TDE0787	secY	preprotein translocase, SecY subunit				-4.4979	1	Transport
